# Supplementary material for: Fetal programming through early weaning shapes the metabotype of Nelore heifers
Source: PLoS One. 2025 Aug 22;20(8):e0327152. doi: 10.1371/journal.pone.0327152 (PMC12373197; doi:10.1371/journal.pone.0327152)
Supplement: Supplementary Table S3 — (XLSX) [file pone.0327152.s003.xlsx]

## Sheet: Sheet1
Animal ID	1-Methylhistidine	2-Hydroxybutyric acid	Acetic acid	Betaine	Acetoacetate	Carnitine	Creatine	Citric acid	Choline	Ethanol	D-Glucose	Glycine	Glycerol	Formate	L-Glutamic acid	Hypoxanthine	Tyrosine	L-Phenylalanine	L-Alanine	L-Proline	L-Threonine	L-Asparagine	Isoleucine	L-Histidine	L-Lysine	L-Serine	L-Lactic acid	Aspartate	L-Ornithine	Pyruvic acid	Succinate	Urea	3-Hydroxybutyric acid	L-Arginine	Creatinine	L-Glutamine	L-Leucine	Malonate	Methionine	Isopropyl alcohol	Valine	Tryptophan	Acetone	Dimethyl sulfone	Isobutyric acid
1	87.4	21.7	251.5	61.1	21.4	0.0	51.6	134.9	2.5	94.2	2990.0	183.4	39.0	135.6	897.8	0.2	14.7	48.2	158.8	173.6	65.9	2.5	75.6	218.2	53.5	183.3	835.1	135.6	96.3	17.7	15.8	0.0	285.9	108.5	41.8	844.7	68.4	22.8	35.3	50.7	176.5	36.7	78.8	9.3	12.9
2	109.0	10.0	182.0	50.4	15.9	13.6	82.7	96.3	1.8	85.5	2251.6	123.6	48.0	97.8	487.6	0.2	10.5	35.9	153.9	151.4	78.8	0.0	55.0	168.9	9.6	117.6	1238.4	69.1	104.3	11.5	9.9	32.7	228.8	118.8	5.5	509.7	45.9	23.8	14.0	27.6	112.0	32.3	60.2	9.4	8.3
3	111.8	5.3	68.3	36.0	5.6	0.0	18.1	37.6	0.5	19.3	625.0	40.9	23.8	64.1	253.2	0.2	5.1	14.4	45.3	65.2	21.0	8.1	21.0	31.6	17.0	29.9	277.7	2.4	36.2	4.3	4.5	60.0	71.1	11.1	2.5	241.2	18.5	4.9	16.0	1.6	44.2	17.5	38.1	2.0	3.8
4	114.6	14.0	319.9	80.5	13.7	14.6	88.4	109.8	3.5	86.0	3514.2	181.9	55.3	124.1	576.9	0.2	11.5	49.2	185.0	149.6	89.8	32.1	69.5	166.4	0.0	161.2	4814.6	148.5	105.5	10.5	7.1	60.5	339.1	122.5	14.6	423.5	65.4	22.4	17.3	28.2	152.9	41.2	69.2	11.0	16.6
5	95.5	15.7	216.5	92.3	17.7	5.3	85.9	105.3	1.1	88.5	2356.1	138.2	38.7	120.6	711.9	0.2	10.8	40.4	120.8	183.6	61.3	14.0	69.5	254.5	2.2	125.9	731.6	55.9	98.6	12.9	11.3	37.1	223.8	93.8	1.5	543.0	55.4	37.0	29.7	42.0	137.3	40.8	346.3	20.9	11.4
6	168.7	20.5	295.0	96.5	11.0	0.0	143.0	151.9	4.7	97.0	3062.8	227.8	64.6	128.5	585.2	0.2	16.7	60.1	222.6	165.7	74.2	23.0	87.6	304.7	7.0	199.6	2466.2	93.5	157.1	13.2	11.7	36.2	347.6	66.7	12.8	468.2	75.4	36.8	12.5	33.8	163.6	59.9	133.3	12.0	14.8
7	100.1	15.2	127.2	45.2	19.2	4.6	50.9	102.1	2.3	65.7	2072.3	128.0	15.4	92.0	757.3	0.2	13.2	35.7	133.3	201.9	44.5	12.0	65.6	148.1	21.3	109.5	3200.3	61.7	96.0	7.5	12.5	39.5	240.0	116.1	4.1	590.3	54.6	24.3	34.1	44.2	132.9	35.4	324.2	8.4	13.5
8	148.3	45.4	276.6	78.1	25.5	12.7	116.9	125.3	2.1	152.7	3802.2	212.1	102.2	132.6	1052.1	0.2	13.0	55.4	207.8	256.0	93.6	1.1	102.7	187.6	27.4	168.3	1685.2	102.8	134.3	7.5	12.3	71.3	382.1	120.4	3.1	658.0	94.6	28.9	5.2	49.5	218.5	56.1	87.5	9.8	17.9
9	65.6	29.4	334.9	78.2	13.6	8.3	114.2	112.0	3.6	107.7	3335.2	191.4	25.2	125.1	768.3	0.2	18.2	60.4	227.4	185.7	113.8	12.8	104.2	212.2	33.6	188.9	1473.4	79.8	140.6	18.6	11.3	108.2	411.4	119.3	0.0	651.8	100.5	29.8	23.3	44.6	239.2	45.5	192.4	9.6	17.9
10	78.6	4.0	16.1	8.1	10.3	0.0	10.6	34.8	0.1	44.2	383.0	26.7	30.4	38.3	336.0	0.2	2.2	8.4	15.0	76.4	12.3	16.8	11.3	11.2	26.2	20.6	186.4	17.3	16.5	3.0	6.0	0.0	41.8	41.5	0.7	281.0	10.4	5.1	23.6	21.5	19.6	13.2	17.9	2.8	2.1
11	117.3	22.5	212.5	96.4	25.8	9.0	118.6	156.1	3.4	86.8	3915.4	277.1	21.8	141.7	916.3	0.2	19.2	70.9	260.9	261.5	77.2	30.3	89.8	231.6	39.4	139.1	4596.7	3.2	133.2	14.1	15.4	77.4	329.9	174.0	7.9	770.0	115.4	30.6	40.6	48.7	243.3	57.7	58.4	10.0	15.1
12	187.8	18.8	250.8	94.0	19.5	16.5	126.7	182.8	2.2	128.5	3964.5	184.7	51.9	119.3	857.4	0.2	15.4	54.8	218.2	221.6	59.4	13.4	90.7	214.6	30.8	149.5	1645.6	129.5	113.3	50.3	16.1	0.0	359.2	147.8	34.6	923.2	76.1	38.4	30.0	57.8	185.4	53.4	119.3	11.1	21.6
13	180.0	18.7	295.0	130.5	30.8	0.0	116.0	170.4	3.2	126.0	3362.8	212.3	59.5	116.7	925.6	0.2	16.1	61.0	182.6	185.0	80.9	15.0	105.2	367.8	0.0	232.3	1319.2	0.0	154.4	14.1	17.6	38.4	361.3	147.1	7.5	950.1	83.4	43.4	42.1	60.3	213.2	44.3	157.7	17.5	18.0
15	226.7	16.9	413.7	113.2	17.4	22.8	114.8	143.7	3.5	143.4	3549.3	249.5	61.7	183.8	1214.4	0.2	19.9	62.4	232.0	255.9	68.6	14.6	91.6	493.4	64.6	237.4	1071.4	226.4	164.4	12.0	15.6	37.8	418.5	150.9	8.6	702.9	83.5	39.8	30.7	60.2	225.6	51.3	100.6	19.2	14.1
16	131.3	14.1	194.2	92.2	25.5	9.0	90.2	162.3	2.7	150.0	2845.0	249.5	15.1	121.1	1067.9	0.2	14.1	50.9	199.0	284.4	68.1	13.6	88.2	224.5	30.2	150.0	1803.3	0.0	129.3	11.3	21.7	74.1	353.4	140.0	8.2	946.9	75.8	45.4	45.9	83.5	191.9	43.3	141.4	15.5	16.2
17	120.9	10.1	161.1	48.0	14.4	10.5	66.9	70.6	1.7	63.8	2326.0	249.8	18.6	95.1	648.1	0.2	13.9	44.7	165.0	123.2	70.1	9.1	66.2	245.4	12.5	101.7	615.3	0.0	87.4	8.1	9.3	65.4	188.3	76.1	8.1	462.5	74.6	19.8	18.5	30.4	166.6	39.9	51.8	6.6	8.5
18	34.6	8.4	52.4	24.1	8.6	5.4	37.3	47.0	1.3	36.1	1122.3	56.5	18.9	62.8	273.9	0.2	5.0	13.6	62.3	75.0	20.3	24.2	18.9	68.7	0.0	67.0	794.4	45.4	59.0	3.0	4.5	7.0	78.0	48.8	2.8	150.5	15.9	9.2	7.7	12.1	46.3	18.4	18.5	3.1	4.7
21	196.6	48.7	271.4	75.0	26.2	15.9	47.0	149.0	3.9	115.9	2994.1	238.3	34.3	130.5	758.2	0.2	17.6	71.9	169.3	161.8	78.3	8.3	71.9	281.1	34.7	211.0	1038.3	170.5	102.5	1.6	14.2	0.0	302.0	144.0	2.0	773.2	69.4	31.6	9.8	60.4	168.7	51.6	137.0	10.0	12.8
22	45.9	4.8	50.2	17.3	10.1	2.9	27.4	46.0	1.2	49.3	1017.6	75.7	32.7	63.6	350.0	0.2	4.4	21.8	59.9	98.0	32.8	9.5	27.4	54.1	28.3	47.2	555.7	38.8	50.7	3.8	6.4	0.0	93.0	76.1	2.5	257.0	26.6	11.6	8.5	16.2	59.2	16.7	26.8	4.0	4.2
23	25.0	9.8	42.9	15.2	9.0	2.2	11.6	39.3	1.0	38.3	871.1	50.0	24.7	60.2	259.9	0.2	3.6	12.4	39.6	89.5	19.3	12.5	21.6	67.0	7.9	48.7	589.3	41.1	33.1	3.3	4.6	56.7	65.4	38.8	2.3	188.6	20.9	6.5	8.8	15.3	45.1	12.3	22.1	2.0	4.9
24	91.0	29.0	252.6	154.4	53.7	8.3	94.9	219.4	3.6	255.5	3340.1	264.7	99.4	130.3	1446.6	0.2	20.3	80.9	289.9	452.5	103.6	0.0	115.2	250.5	60.0	145.0	2773.3	0.0	122.0	5.5	32.7	3.1	435.4	145.2	0.0	1255.5	118.9	50.3	90.2	128.9	263.9	56.2	241.6	19.8	19.5
25	38.1	6.6	38.9	17.9	11.5	0.0	12.3	46.4	1.4	61.2	652.6	58.5	32.8	54.7	376.8	0.2	4.0	16.6	38.1	110.4	29.5	10.0	18.2	59.2	29.0	64.7	470.9	38.6	34.0	2.0	8.3	0.0	68.2	64.0	2.3	285.8	15.7	11.9	9.0	26.9	38.8	21.9	23.7	4.0	4.1
26	136.7	21.7	225.1	54.2	17.6	11.2	54.4	132.5	1.2	92.8	3049.2	188.4	26.3	140.0	567.9	0.2	19.1	53.0	174.1	155.7	67.5	14.1	99.9	196.3	17.0	165.2	1371.9	106.5	152.2	5.1	12.5	23.2	263.7	104.9	0.4	466.9	71.2	24.4	13.5	34.9	181.4	38.0	69.6	10.1	14.5
27	71.2	12.4	181.9	55.3	20.7	10.1	86.7	80.2	1.8	93.4	2817.9	193.1	33.4	111.7	753.0	0.2	14.0	63.8	118.0	185.3	61.8	23.0	77.6	223.0	17.5	151.9	1077.4	55.1	125.6	2.0	12.1	85.7	218.8	92.9	6.8	580.1	90.3	27.1	32.0	46.8	211.8	41.4	62.3	6.3	12.6
28	104.1	21.6	130.8	61.2	16.6	11.2	88.4	115.9	3.9	82.1	2257.3	160.4	26.4	94.5	585.9	0.2	11.7	39.8	131.2	148.2	61.4	11.1	72.8	119.7	1.4	98.2	1209.7	103.0	102.0	9.3	10.0	0.0	235.4	110.1	1.9	499.1	76.2	24.6	24.6	36.8	151.9	41.9	71.8	5.7	9.4
29	182.5	12.9	186.1	122.3	20.8	16.4	155.1	139.3	4.6	133.2	2956.7	343.5	66.7	119.1	912.8	0.2	22.1	54.5	224.5	231.0	81.4	17.2	113.3	203.9	32.1	175.8	1413.4	144.2	164.0	12.2	15.6	0.0	263.9	154.1	0.0	899.2	103.2	46.0	35.9	59.2	209.5	61.4	56.0	33.6	11.1
30	73.7	23.9	78.4	38.0	13.8	6.9	35.3	79.4	1.9	97.5	1821.3	104.0	37.3	73.7	513.1	0.2	7.5	31.8	98.6	162.2	61.6	5.5	45.8	100.7	13.4	86.1	1232.1	26.8	27.3	5.9	11.0	0.0	158.0	81.0	4.0	449.2	46.6	6.2	22.4	36.0	109.1	29.4	50.9	7.5	8.8
31	36.3	6.7	36.5	7.6	20.9	1.0	20.0	38.3	0.5	94.1	672.8	46.6	52.6	49.8	573.5	0.2	3.2	9.7	23.0	134.9	21.8	1.2	15.3	27.6	50.5	31.5	228.7	1.2	23.4	5.6	10.9	0.0	87.2	59.8	0.8	382.6	11.4	15.7	22.0	41.6	32.4	21.2	33.9	6.0	4.0
32	163.3	13.2	193.3	81.7	14.9	10.4	109.3	96.0	4.2	106.4	2953.1	187.6	68.2	128.8	593.3	0.2	15.9	53.0	174.3	221.5	62.7	23.8	69.3	106.8	33.5	110.2	2269.4	130.7	155.3	9.1	11.1	37.9	204.2	122.2	1.1	654.9	65.3	30.0	26.9	36.6	156.3	50.5	147.5	8.7	11.7
33	133.4	13.0	187.0	123.4	10.6	11.3	50.9	72.9	3.7	95.6	2578.4	183.5	36.6	123.1	616.8	0.2	14.0	52.8	155.3	175.6	51.3	0.0	86.6	271.0	8.9	165.4	2864.4	63.6	106.5	56.9	10.2	86.1	236.8	143.3	23.9	578.5	77.7	34.8	15.0	41.6	189.8	42.1	166.3	12.8	12.5
34	14.3	8.2	25.9	17.1	9.0	1.8	13.2	34.6	0.9	44.5	531.8	32.2	31.0	48.3	247.8	0.2	2.5	11.7	25.9	84.5	20.5	36.4	10.9	47.3	1.7	57.2	305.6	25.8	54.5	3.2	7.4	0.0	51.8	43.4	1.8	201.9	11.4	11.7	8.4	23.3	27.9	21.7	28.0	4.3	3.3
35	38.1	6.3	43.2	17.4	13.8	0.0	21.7	41.4	0.7	74.9	573.0	40.4	41.7	45.4	400.7	0.2	3.9	11.0	36.0	112.1	24.1	13.4	19.5	37.6	15.4	45.2	218.9	6.2	38.4	4.7	10.0	77.5	90.6	49.4	3.2	343.5	17.3	10.8	21.2	34.7	38.1	16.4	23.9	3.2	4.6
36	140.1	29.1	190.6	69.6	13.8	14.2	83.9	109.3	1.8	108.1	2780.6	232.3	36.8	113.9	880.5	0.2	21.7	60.2	200.5	167.8	78.9	13.3	102.0	199.6	0.0	121.4	2430.4	51.3	120.7	11.1	11.3	56.7	236.2	101.9	13.0	710.5	105.5	29.8	28.8	45.0	232.3	65.1	263.8	9.0	16.4
37	64.8	25.7	210.9	47.8	8.3	15.4	65.7	118.0	2.5	83.3	2777.0	156.1	48.3	155.5	527.7	0.2	12.8	50.4	123.2	198.2	49.9	16.7	75.4	242.9	3.4	190.0	1824.0	104.3	102.9	2.1	8.2	103.2	259.0	91.0	6.6	536.7	63.1	27.1	17.2	39.3	166.5	31.1	94.9	9.0	12.6
38	105.8	13.8	184.1	56.2	11.5	8.8	67.3	126.7	2.6	78.1	2539.3	209.2	37.0	122.7	763.7	0.2	14.9	41.9	130.7	204.8	61.5	13.4	63.9	212.6	22.5	177.1	848.5	72.5	130.5	9.1	13.1	64.9	219.9	103.7	4.6	515.3	51.1	22.4	24.8	38.4	133.1	40.7	88.0	7.6	11.3
39	99.5	16.3	163.0	52.0	9.0	15.8	120.7	79.4	3.5	103.4	3128.6	218.9	48.3	128.8	629.9	0.2	14.0	44.3	193.5	173.5	70.0	16.6	69.9	192.7	35.4	127.3	1800.0	69.2	127.9	7.3	9.7	77.2	240.0	117.5	0.0	632.6	57.3	21.6	22.9	35.3	130.7	47.1	190.4	11.5	13.0
40	132.1	16.2	261.4	97.1	15.4	15.2	96.1	134.5	3.2	144.6	2663.3	310.5	78.3	130.6	877.0	0.2	11.6	53.1	127.3	198.1	78.6	0.0	74.2	220.7	49.4	204.8	927.2	53.8	143.8	7.3	14.2	72.4	318.0	128.4	9.0	613.3	55.3	26.7	21.9	44.2	138.9	38.4	52.6	7.9	11.9
41	96.4	17.4	174.8	82.5	23.2	0.0	105.2	158.8	2.6	124.7	2685.2	175.8	65.9	128.9	777.7	0.2	20.3	68.1	157.4	161.4	66.4	0.0	87.1	196.8	33.5	133.1	998.7	58.5	135.8	11.9	15.9	42.0	248.8	98.6	11.0	670.4	78.3	41.0	43.5	40.2	179.9	50.4	96.1	12.8	13.1
42	148.6	16.6	146.1	79.7	4.6	5.6	116.8	117.3	4.0	114.8	2981.9	212.8	50.7	113.7	703.1	0.2	14.4	52.6	179.5	200.8	82.9	18.4	76.7	158.6	2.5	139.8	2796.3	120.6	95.1	37.3	14.8	0.0	263.8	105.8	23.6	731.9	77.8	25.9	34.9	45.8	186.3	49.3	236.1	11.1	13.8
43	110.3	11.8	177.6	54.5	9.0	5.5	52.7	105.8	2.8	83.9	2593.1	158.2	38.8	118.3	485.8	0.1	15.6	55.8	113.6	87.7	60.7	2.3	87.3	209.4	10.6	142.5	1013.0	115.9	97.7	16.6	10.6	52.4	209.7	74.3	16.4	601.9	85.7	25.1	34.0	33.9	203.7	45.2	121.1	10.9	10.6
44	101.7	32.4	181.8	44.4	18.1	8.2	70.4	127.7	2.0	87.1	1937.6	116.6	31.5	98.9	777.4	0.2	12.0	53.5	181.6	179.0	67.8	10.2	75.7	177.5	0.0	120.4	4108.1	0.0	131.7	13.0	11.0	158.4	303.3	87.3	3.7	467.0	76.4	29.6	9.5	31.7	178.7	45.9	57.1	9.0	16.0
45	85.5	10.9	61.2	30.4	3.2	3.4	27.0	23.0	2.4	15.0	1295.6	88.0	36.3	62.4	125.8	0.2	7.5	23.8	66.2	65.9	25.2	16.2	36.6	80.2	1.8	65.7	398.3	29.5	45.1	3.3	5.2	738.3	84.3	1.1	6.6	135.9	30.2	12.6	6.5	3.8	78.2	31.4	15.8	3.9	4.4
46	29.9	5.1	10.7	8.0	7.9	0.3	8.7	14.9	0.4	43.0	530.4	13.8	31.9	40.7	239.0	0.2	3.1	8.7	24.5	81.7	12.7	7.7	9.2	34.4	6.8	27.3	1405.3	17.3	18.6	2.9	6.5	0.0	32.3	24.0	0.4	187.6	8.0	4.7	6.2	15.4	17.8	10.8	22.2	2.9	2.4
47	78.0	18.9	151.2	75.1	14.2	5.9	74.9	66.1	1.9	90.6	2016.9	160.7	34.8	114.0	506.0	0.2	12.6	54.9	153.8	148.3	41.1	0.0	58.7	170.1	22.0	127.1	950.8	92.6	71.7	29.0	8.8	64.5	193.0	108.5	48.6	455.9	58.4	22.1	10.0	39.3	152.1	34.2	115.8	6.8	10.8
48	168.5	13.4	146.5	62.2	9.3	10.6	45.9	69.7	2.4	33.1	2475.5	139.2	42.6	117.1	279.1	0.2	12.7	51.0	158.9	61.5	62.5	6.4	75.0	194.5	7.6	147.4	1834.4	73.5	82.3	28.5	7.4	49.2	158.5	48.9	16.4	453.7	60.5	17.1	11.0	7.1	173.9	33.5	176.2	4.3	11.6
49	98.8	17.0	142.5	49.3	21.0	13.1	56.0	82.3	1.9	121.5	2910.5	200.8	54.5	113.9	796.1	0.1	14.6	46.8	199.1	277.4	77.3	33.5	88.5	231.7	71.1	161.4	2187.6	140.0	121.0	15.6	12.0	0.0	192.8	151.4	6.5	724.3	85.9	28.9	32.2	48.4	199.3	46.7	214.0	9.8	12.3
50	117.4	19.5	130.9	93.6	23.3	3.7	103.0	95.8	3.5	111.3	2073.9	239.4	31.3	100.0	791.2	0.2	12.4	45.7	166.0	158.4	46.1	17.6	65.7	188.0	22.4	124.9	1201.9	107.3	116.2	8.5	13.0	49.0	260.9	60.2	6.3	595.9	56.9	25.9	30.8	42.9	135.7	40.7	119.5	11.2	8.4
51	223.0	21.6	170.4	78.7	8.1	30.4	126.5	110.6	4.5	48.9	3690.8	181.8	39.2	119.1	381.0	0.2	15.0	66.7	177.2	100.4	70.8	5.3	73.0	201.3	0.0	130.1	2193.8	124.4	100.0	57.0	8.4	104.3	202.1	43.4	36.8	585.1	77.1	33.0	16.5	9.1	200.4	56.2	63.9	12.8	17.7
52	37.9	7.9	25.1	12.7	1.9	0.0	19.7	33.4	0.6	14.9	485.1	50.3	15.0	53.6	106.7	0.2	2.4	7.7	19.4	29.9	15.2	15.9	8.6	49.6	0.0	43.9	209.2	25.5	32.8	1.2	3.5	0.0	41.0	11.5	4.1	84.5	8.9	6.0	5.7	1.5	22.5	15.8	59.6	1.4	2.1
53	153.3	12.4	153.9	55.3	7.2	19.6	52.4	118.3	5.6	47.7	2405.9	168.3	63.5	110.5	277.8	0.2	16.0	62.8	128.5	80.9	83.8	16.6	91.3	187.3	17.2	135.5	1379.7	118.9	85.3	8.6	8.5	107.5	147.9	65.1	9.6	424.9	77.8	7.6	26.0	5.0	169.7	58.7	66.3	3.7	8.7
54	158.8	14.5	72.7	83.4	7.6	10.8	47.0	54.8	6.2	38.4	2896.3	166.0	51.0	123.9	354.1	0.2	15.2	45.0	168.8	82.7	53.4	23.5	70.8	104.1	0.0	92.6	3592.5	100.4	88.1	17.9	7.3	41.5	106.4	38.5	7.3	362.4	70.5	8.2	10.9	6.3	163.2	39.7	73.7	2.0	12.6
55	24.6	12.4	22.3	18.2	12.1	0.0	8.3	18.5	0.9	63.3	517.0	49.4	30.7	48.7	313.7	0.2	4.5	12.5	50.2	91.3	22.6	9.7	21.3	299.3	18.2	25.8	220.1	15.1	38.3	3.9	7.9	0.0	52.9	55.6	3.3	298.6	16.0	6.1	14.1	27.5	31.4	11.7	31.3	4.1	3.8
56	33.7	7.7	24.1	13.9	3.5	0.7	17.9	35.3	0.4	13.5	458.1	48.1	18.6	46.8	106.8	0.2	2.3	11.8	19.7	25.1	14.0	18.2	10.5	44.7	0.0	42.0	202.9	15.3	26.3	1.6	3.4	42.4	42.5	5.3	5.2	107.3	9.2	6.1	10.9	2.5	21.9	12.6	75.1	1.6	2.5
